# Supplementary material for: A comparison of internal validation techniques for multifactor dimensionality reduction
Source: BMC Bioinformatics. 2010 Jul 22;11:394. doi: 10.1186/1471-2105-11-394 (PMC2920275; doi:10.1186/1471-2105-11-394)
Supplement: Additional file 1 — Supplemental Table S1. This file contains all models considered by combinations of size, minor allele frequency, heritability, and odds ratio. [file 1471-2105-11-394-S1.XLS]

## Sheet: Sheet1
Size	MAF	Heritability	Odds Ratio	Type
1	0.5	0.01	1.5	Dominant
1	0.5	0.01	1.5	Recessive
1	0.5	0.01	1.5	Additive
1	0.5	0.05	2.5	Dominant
1	0.5	0.05	2.5	Recessive
1	0.5	0.05	2.5	Additive
1	0.25	0.01	1.5	Dominant
1	0.25	0.01	1.5	Recessive
1	0.25	0.01	1.5	Additive
1	0.25	0.05	2.5	Dominant
1	0.25	0.05	2.5	Recessive
1	0.25	0.05	2.5	Additive
2	0.5	0.01	1.25
2	0.5	0.01	1.5
2	0.5	0.01	1.75
2	0.5	0.01	2.1
2	0.5	0.05	2.1
2	0.5	0.05	2.5
2	0.5	0.05	3.1
2	0.5	0.05		XOR
2	0.5	0.05		ZZ
2	0.5	0.1	3.1
2	0.5	0.1	4.1
2	0.5	0.1	5.1
2	0.25	0.01	1.25
2	0.25	0.01	1.5
2	0.25	0.01	1.75
2	0.25	0.01	2.1
2	0.25	0.05	2.1
2	0.25	0.05	2.5
2	0.25	0.05	3.1
2	0.25	0.1	3.1
2	0.25	0.1	4.1
2	0.25	0.1	5.1
3	0.5	0.01	1.25
3	0.5	0.01	1.5
3	0.5	0.01	1.75
3	0.5	0.01	2.1
3	0.5	0.05	2.1
3	0.5	0.05	2.5
3	0.5	0.05	3.1
3	0.5	0.1	3.1
3	0.5	0.1	4.1
3	0.5	0.1	5.1
3	0.25	0.01	1.25
3	0.25	0.01	1.5
3	0.25	0.01	1.75
3	0.25	0.01	2.1
3	0.25	0.05	2.1
3	0.25	0.05	2.5
3	0.25	0.05	3.1
3	0.25	0.1	3.1
3	0.25	0.1	4.1
3	0.25	0.1	5.1
4	0.5	0.05	2.1
4	0.5	0.05	3.1
4	0.5	0.1	3.1
4	0.5	0.1	4.1
4	0.5	0.15	4.1
4	0.5	0.15	5.1
4	0.25	0.05	2.1
4	0.25	0.05	3.1
4	0.25	0.1	3.1
4	0.25	0.1	4.1
4	0.25	0.15	4.1
4	0.25	0.15	5.1
