# Supplementary material for: A comparison of internal validation techniques for multifactor dimensionality reduction
Source: BMC Bioinformatics. 2010 Jul 22;11:394. doi: 10.1186/1471-2105-11-394 (PMC2920275; doi:10.1186/1471-2105-11-394)
Supplement: Additional file 2 — Supplemental Table S2. This file contains all conservative and liberal power results for the comparisons of CV-5, CV-10, and 3WS. [file 1471-2105-11-394-S2.XLS]

## Sheet: Supplemental Table 2
				Conservative Power						Liberal Power
Size	MAF	h2	OR	CV-10	SE	CV-5	SE	3WS	SE	CV-10	SE	CV-5	SE	3WS	SE
1	0.5	0.05	2.5	0.9	0.03	0.94	0.0237487	0	0	1	0	1	0	1	0
1	0.5	0.05	2.5	0.82	0.0384187	0.93	0.0255147	0	0	1	0	1	0	1	0
1	0.5	0.05	2.5	0.82	0.0384187	0.91	0.0286182	0	0	0.99	0.00994987	1	0	0.93	0.0255147
1	0.5	0.01	1.5	0.53	0.0499099	0.52	0.04996	0	0	0.69	0.0462493	0.67	0.0470213	0.59	0.0491833
1	0.5	0.01	1.5	0.6	0.0489898	0.67	0.0470213	0	0	0.73	0.0443959	0.75	0.0433013	0.68	0.0466476
1	0.5	0.01	1.5	0.49	0.04999	0.45	0.0497494	0	0	0.69	0.0462493	0.68	0.0466476	0.58	0.0493559
1	0.25	0.05	2.5	0.87	0.0336303	0.88	0.0324962	0.01	0.00994987	1	0	1	0	1	0
1	0.25	0.05	2.5	0.76	0.0427083	0.85	0.0357071	0.01	0.00994987	0.96	0.0195959	0.96	0.0195959	0.78	0.0414246
1	0.25	0.05	2.5	0.84	0.0366606	0.91	0.0286182	0.01	0.00994987	1	0	1	0	1	0
1	0.25	0.01	1.5	0.78	0.0414246	0.77	0.0420833	0.01	0.00994987	0.85	0.0357071	0.83	0.0375633	0.54	0.0498397
1	0.25	0.01	1.5	0.09	0.0286182	0.11	0.031289	0	0	0.23	0.0420833	0.24	0.0427083	0.14	0.0346987
1	0.25	0.01	1.5	0.68	0.0466476	0.68	0.0466476	0.01	0.00994987	0.78	0.0414246	0.8	0.04	0.36	0.048
2	0.5	0.01	1.25	0.15	0.0357071	0.12	0.0324962	0.01	0.00994987	0.2	0.04	0.18	0.0384187	0.22	0.0414246
2	0.5	0.01	1.5	0.23	0.0420833	0.25	0.0433013	0	0	0.29	0.0453762	0.34	0.0473709	0.26	0.0438634
2	0.5	0.01	1.75	0.42	0.0493559	0.43	0.0495076	0.01	0.00994987	0.59	0.0491833	0.56	0.0496387	0.41	0.0491833
2	0.5	0.01	2.1	0.56	0.0496387	0.57	0.0495076	0.01	0.00994987	0.65	0.047697	0.7	0.0458258	0.6	0.0489898
2	0.5	0.05	2.1	0.88	0.0324962	0.93	0.0255147	0	0	0.99	0.00994987	0.96	0.0195959	0.99	0.00994987
2	0.5	0.05	2.5	0.84	0.0366606	0.9	0.03	0.02	0.014	0.98	0.014	0.97	0.0170587	1	0
2	0.5	0.05	3.1	0.86	0.0346987	0.93	0.0255147	0.02	0.014	0.97	0.0170587	1	0	1	0
2	0.5	0.05	XOR	0.85	0.0357071	0.92	0.0271293	0.39	0.048775	0.99	0.00994987	1	0	1	0
2	0.5	0.05	ZZ	0.84	0.0366606	0.92	0.0271293	0.7	0.0458258	1	0	0.99	0.00994987	1	0
2	0.5	0.1	3.1	0.87	0.0336303	0.92	0.0271293	0.03	0.0170587	0.94	0.0237487	0.95	0.0217945	1	0
2	0.5	0.1	4.1	0.88	0.0324962	0.94	0.0237487	0.06	0.0237487	0.97	0.0170587	0.98	0.014	1	0
2	0.5	0.1	5.1	0.89	0.031289	0.97	0.0170587	0.07	0.0255147	0.97	0.0170587	0.99	0.00994987	1	0
2	0.25	0.01	1.25	0.03	0.0170587	0.02	0.014	0	0	0.04	0.0195959	0.04	0.0195959	0.01	0.00994987
2	0.25	0.01	1.5	0.2	0.04	0.17	0.0375633	0	0	0.23	0.0420833	0.19	0.0392301	0.14	0.0346987
2	0.25	0.01	1.75	0.68	0.0466476	0.76	0.0427083	0.07	0.0255147	0.8	0.04	0.8	0.04	1	0
2	0.25	0.01	2.1	0.46	0.0498397	0.51	0.04999	0.01	0.00994987	0.58	0.0493559	0.56	0.0496387	1	0
2	0.25	0.05	2.1	0.48	0.04996	0.58	0.0493559	0.06	0.0237487	0.57	0.0495076	0.63	0.0482804	1	0
2	0.25	0.05	2.5	0.85	0.0357071	0.91	0.0286182	0.12	0.0324962	0.92	0.0271293	0.93	0.0255147	0.74	0.0438634
2	0.25	0.05	3.1	0.74	0.0438634	0.84	0.0366606	0.03	0.0170587	0.82	0.0384187	0.89	0.031289	1	0
2	0.25	0.1	3.1	0.56	0.0496387	0.69	0.0462493	0.22	0.0414246	0.69	0.0462493	0.73	0.0443959	1	0
2	0.25	0.1	4.1	0.5	0.05	0.56	0.0496387	0.09	0.0286182	0.61	0.048775	0.6	0.0489898	1	0
2	0.25	0.1	5.1	0.78	0.0414246	0.85	0.0357071	0.1	0.03	0.91	0.0286182	0.92	0.0271293	1	0
3	0.5	0.01	1.25	0.01	0.00994987	0.01	0.00994987	0	0	0.03	0.0170587	0.02	0.014	0.07	0.0255147
3	0.5	0.01	1.5	0.04	0.0195959	0.01	0.00994987	0	0	0.05	0.0217945	0.05	0.0217945	0.13	0.0336303
3	0.5	0.01	1.75	0.04	0.0195959	0.04	0.0195959	0	0	0.12	0.0324962	0.11	0.031289	0.26	0.0438634
3	0.5	0.01	2.1	0.07	0.0255147	0.09	0.0286182	0	0	0.09	0.0286182	0.12	0.0324962	0.17	0.0375633
3	0.5	0.05	2.1	0.36	0.048	0.27	0.0443959	0	0	0.45	0.0497494	0.41	0.0491833	0.42	0.0493559
3	0.5	0.05	2.5	0.84	0.0366606	0.84	0.0366606	0.01	0.00994987	0.91	0.0286182	0.87	0.0336303	0.83	0.0375633
3	0.5	0.05	3.1	0.88	0.0324962	0.93	0.0255147	0.03	0.0170587	0.92	0.0271293	0.96	0.0195959	0.91	0.0286182
3	0.5	0.1	3.1	0.86	0.0346987	0.89	0.031289	0.01	0.00994987	0.92	0.0271293	0.91	0.0286182	0.95	0.0217945
3	0.5	0.1	4.1	0.8	0.04	0.92	0.0271293	0.02	0.014	0.85	0.0357071	0.94	0.0237487	1	0
3	0.5	0.1	5.1	0.91	0.0286182	0.94	0.0237487	0	0	0.94	0.0237487	0.97	0.0170587	1	0
3	0.25	0.01	1.25	0	0	0	0	0	0	0	0	0	0	0	0
3	0.25	0.01	1.5	0.01	0.00994987	0	0	0	0	0.01	0.00994987	0	0	0	0
3	0.25	0.01	1.75	0.25	0.0433013	0.2	0.04	0.03	0.0170587	0.3	0.0458258	0.22	0.0414246	0.29	0.0453762
3	0.25	0.01	2.1	0.12	0.0324962	0.08	0.0271293	0.01	0.00994987	0.15	0.0357071	0.1	0.03	0.07	0.0255147
3	0.25	0.05	2.1	0.8	0.04	0.8	0.04	0	0	0.89	0.031289	0.84	0.0366606	1	0
3	0.25	0.05	2.5	0.63	0.0482804	0.57	0.0495076	0	0	0.69	0.0462493	0.57	0.0495076	0.87	0.0336303
3	0.25	0.05	3.1	0.74	0.0438634	0.81	0.0392301	0	0	0.78	0.0414246	0.82	0.0384187	1	0
3	0.25	0.1	3.1	0.7	0.0458258	0.75	0.0433013	0.01	0.00994987	0.77	0.0420833	0.81	0.0392301	1	0
3	0.25	0.1	4.1	0.88	0.0324962	0.94	0.0237487	0.06	0.0237487	0.94	0.0237487	0.95	0.0217945	0.98	0.014
3	0.25	0.1	5.1	0.86	0.0346987	0.89	0.031289	0	0	0.92	0.0271293	0.92	0.0271293	1	0
4	0.5	0.05	2.1	0.22	0.0414246	0.22	0.0414246	0.06	0.0237487	0.22	0.0414246	0.22	0.0414246	0.06	0.0237487
4	0.5	0.05	3.1	0.2	0.04	0.2	0.04	0.07	0.0255147	0.2	0.04	0.2	0.04	0.07	0.0255147
4	0.5	0.1	3.1	0.88	0.0324962	0.87	0.0336303	0.56	0.0496387	0.88	0.0324962	0.87	0.0336303	0.56	0.0496387
4	0.5	0.1	4.1	0.74	0.0438634	0.77	0.0420833	0.41	0.0491833	0.74	0.0438634	0.77	0.0420833	0.41	0.0491833
4	0.5	0.15	4.1	0.96	0.0195959	0.99	0.00994987	0.84	0.0366606	0.96	0.0195959	0.99	0.00994987	0.84	0.0366606
4	0.5	0.15	5.1	0.98	0.014	0.95	0.0217945	0.76	0.0427083	0.98	0.014	0.95	0.0217945	0.76	0.0427083
4	0.25	0.05	2.1	0.1	0.03	0.03	0.0170587	0	0	0.1	0.03	0.03	0.0170587	0	0
4	0.25	0.05	3.1	0.02	0.014	0	0	0.01	0.00994987	0.02	0.014	0	0	0.01	0.00994987
4	0.25	0.1	3.1	0.51	0.04999	0.41	0.0491833	0.09	0.0286182	0.51	0.04999	0.41	0.0491833	0.09	0.0286182
4	0.25	0.1	4.1	0.56	0.0496387	0.47	0.0499099	0.07	0.0255147	0.56	0.0496387	0.47	0.0499099	0.07	0.0255147
4	0.25	0.15	4.1	0.95	0.0217945	0.89	0.031289	0.4	0.0489898	0.95	0.0217945	0.89	0.031289	0.4	0.0489898
4	0.25	0.15	5.1	0.95	0.0217945	0.97	0.0170587	0.43	0.0495076	0.95	0.0217945	0.97	0.0170587	0.43	0.0495076
Conservative and liberal power results and standard errors for MDR run with 5-fold cross-validation (CV-5), 10-fold cross-validation (CV-10),
and three-way split (3WS) for all models considered by size, minor allele frequency (MAF), heritability (h2), and odds ratio (OR).
For 3WS, the proportion of data in each subset was 1:1:1 (training:testing:validation), the number of highest ranked models from
the training subset that were preserved for evaluation in the testing subset (x) was 25, and no pruning procedure was applied.
