# Supplementary material for: A comparison of internal validation techniques for multifactor dimensionality reduction
Source: BMC Bioinformatics. 2010 Jul 22;11:394. doi: 10.1186/1471-2105-11-394 (PMC2920275; doi:10.1186/1471-2105-11-394)
Supplement: Additional file 3 — Supplemental Table S3. This file contains conservative and liberal power results for comparisons of 3WS, CV-5, and CV-10 for data simulated with 25 or 100 total loci. [file 1471-2105-11-394-S3.XLS]

## Sheet: Sheet1
		Conservative Power				Liberal Power
Model	Method	100 loci	SE	25 loci	SE	100 loci	SE	25 loci	SE
XOR	CV-10	0.89	0.03	0.85	0.04	1	0	0.99	0.01
XOR	CV-5	0.98	0.01	0.93	0.03	1	0	0.93	0.03
XOR	3WS	0.48	0.05	0.39	0.05	1	0	1	0
ZZ	CV-10	0.93	0.03	0.84	0.04	0.99	0.01	1	0
ZZ	CV-5	0.94	0.02	0.95	0.02	1	0	0.95	0.02
ZZ	3WS	0.77	0.04	0.7	0.05	1	0	1	0
Conservative and liberal power results and standard errors for MDR run with 5-fold cross-validation (CV-5), 10-fold cross-validation (CV-10), and three-way split (3WS)
for XOR and ZZ two-locus epistatic models, each simulated with 25 or 100 total loci. For 3WS, the proportion of data in each subset was 1:1:1 (training:testing:validation),
the number of highest ranked models from the training subset that were preserved for evaluation in the testing subset (x) was 25, and no pruning procedure was applied.
