# Supplementary material for: A comparison of internal validation techniques for multifactor dimensionality reduction
Source: BMC Bioinformatics. 2010 Jul 22;11:394. doi: 10.1186/1471-2105-11-394 (PMC2920275; doi:10.1186/1471-2105-11-394)
Supplement: Additional file 4 — Supplemental Table S4. This file contains conservative and liberal power results for comparisons between 3WS and 2WS. [file 1471-2105-11-394-S4.XLS]

## Sheet: Sheet1
		Conservative Power				Liberal Power
h2	OR/Model	2WS	SE	3WS	SE	2WS	SE	3WS	SE
0.01	1.75	0	0	0.01	0.01	0.41	0.05	0.41	0.05
0.01	2.1	0.03	0.02	0.01	0.01	0.5	0.05	0.6	0.05
0.05	2.1	0.01	0.01	0	0	1	0	0.99	0.01
0.05	XOR	0.49	0.05	0.39	0.05	1	0	1	0
0.05	ZZ	0.73	0.04	0.7	0.05	1	0	1	0
Conservative and liberal power results and standard errors for MDR run with two-way split (2WS) and three-way split (3WS) for a subset of two-locus epistatic
models with minor allele frequency of 0.5 by heritability (h2) and odds ratio (OR). For 3WS, the proportion of data in each subset was 1:1:1 (training:testing:validation),
the number of highest ranked models from the training subset that were preserved for evaluation in the testing subset (x) was 25, and no pruning procedure
was applied. For 2WS, the proportion of data in each subset was 1:1 (training:testing), x was 25, and no pruning procedure was applied. The XOR and ZZ
models do not have a defined OR.
