# Supplementary material for: A comparison of internal validation techniques for multifactor dimensionality reduction
Source: BMC Bioinformatics. 2010 Jul 22;11:394. doi: 10.1186/1471-2105-11-394 (PMC2920275; doi:10.1186/1471-2105-11-394)
Supplement: Additional file 5 — Supplemental Table S5. This file contains 3WS conservative and liberal power results for various x and data proportion parameters in two-locus models. [file 1471-2105-11-394-S5.XLS]

## Sheet: Supplemental Table 5
			Conservative Power														Liberal Power
h2	OR	x	1:2:2	SE	2:1:2	SE	2:2:1	SE	1:1:1	SE	2:1:1	SE	1:2:1	SE	1:1:2	SE	1:2:2	SE	2:1:2	SE	2:2:1	SE	1:1:1	SE	2:1:1	SE	1:2:1	SE	1:1:2	SE
0.01	1.25	15	0.01	0.00994987	0	0	0.01	0.00994987	0	0	0.01	0.00994987	0	0	0	0	0.14	0.0346987	0.2	0.04	0.28	0.0448999	0.17	0.0375633	0.29	0.0453762	0.21	0.0407308	0.16	0.0366606
0.01	1.75	15	0.02	0.014	0	0	0	0	0.03	0.0170587	0.02	0.014	0.01	0.00994987	0	0	0.3	0.0458258	0.31	0.0462493	0.46	0.0498397	0.45	0.0497494	0.4	0.0489898	0.35	0.047697	0.21	0.0407308
0.01	2.1	15	0.03	0.0170587	0.03	0.0170587	0.04	0.0195959	0.03	0.0170587	0.03	0.0170587	0.04	0.0195959	0.05	0.0217945	0.43	0.0495076	0.47	0.0499099	0.64	0.048	0.45	0.0497494	0.62	0.0485386	0.47	0.0499099	0.34	0.0473709
0.05	2.1	15	0.03	0.0170587	0	0	0.02	0.014	0.01	0.00994987	0.01	0.00994987	0	0	0.04	0.0195959	0.92	0.0271293	0.98	0.014	1	0	0.99	0.00994987	1	0	0.96	0.0195959	0.92	0.0271293
0.1	3.1	15	0	0	0	0	0.01	0.00994987	0.02	0.014	0	0	0.02	0.014	0.02	0.014	0.99	0.00994987	1	0	1	0	1	0	1	0	1	0	1	0
0.01	1.25	25	0.01	0.00994987	0	0	0.01	0.00994987	0	0	0.01	0.00994987	0	0	0	0	0.14	0.0346987	0.2	0.04	0.28	0.0448999	0.17	0.0375633	0.29	0.0453762	0.21	0.0407308	0.16	0.0366606
0.01	1.75	25	0.02	0.014	0	0	0	0	0.03	0.0170587	0.02	0.014	0.01	0.00994987	0	0	0.3	0.0458258	0.31	0.0462493	0.46	0.0498397	0.45	0.0497494	0.4	0.0489898	0.35	0.047697	0.21	0.0407308
0.01	2.1	25	0.03	0.0170587	0.03	0.0170587	0.04	0.0195959	0.03	0.0170587	0.03	0.0170587	0.04	0.0195959	0.05	0.0217945	0.43	0.0495076	0.47	0.0499099	0.64	0.048	0.45	0.0497494	0.62	0.0485386	0.47	0.0499099	0.34	0.0473709
0.05	2.1	25	0.03	0.0170587	0	0	0.02	0.014	0.01	0.00994987	0.01	0.00994987	0	0	0.04	0.0195959	0.92	0.0271293	0.98	0.014	1	0	0.99	0.00994987	1	0	0.96	0.0195959	0.92	0.0271293
0.1	3.1	25	0	0	0	0	0.01	0.00994987	0.02	0.014	0	0	0.02	0.014	0.02	0.014	0.99	0.00994987	1	0	1	0	1	0	1	0	1	0	1	0
0.01	1.25	50	0.01	0.00994987	0	0	0.01	0.00994987	0	0	0.01	0.00994987	0	0	0	0	0.14	0.0346987	0.2	0.04	0.28	0.0448999	0.17	0.0375633	0.29	0.0453762	0.21	0.0407308	0.16	0.0366606
0.01	1.75	50	0.02	0.014	0	0	0	0	0.03	0.0170587	0.02	0.014	0.01	0.00994987	0	0	0.3	0.0458258	0.31	0.0462493	0.46	0.0498397	0.45	0.0497494	0.4	0.0489898	0.35	0.047697	0.21	0.0407308
0.01	2.1	50	0.03	0.0170587	0.03	0.0170587	0.04	0.0195959	0.03	0.0170587	0.03	0.0170587	0.04	0.0195959	0.05	0.0217945	0.43	0.0495076	0.47	0.0499099	0.64	0.048	0.45	0.0497494	0.62	0.0485386	0.47	0.0499099	0.34	0.0473709
0.05	2.1	50	0.03	0.0170587	0	0	0.02	0.014	0.01	0.00994987	0.01	0.00994987	0	0	0.04	0.0195959	0.92	0.0271293	0.98	0.014	1	0	0.99	0.00994987	1	0	0.96	0.0195959	0.92	0.0271293
0.1	3.1	50	0	0	0	0	0.01	0.00994987	0.02	0.014	0	0	0.02	0.014	0.02	0.014	0.99	0.00994987	1	0	1	0	1	0	1	0	1	0	1	0
0.01	1.25	100	0.01	0.00994987	0	0	0.01	0.00994987	0	0	0.01	0.00994987	0	0	0	0	0.14	0.0346987	0.2	0.04	0.28	0.0448999	0.17	0.0375633	0.29	0.0453762	0.21	0.0407308	0.16	0.0366606
0.01	1.75	100	0.02	0.014	0	0	0	0	0.03	0.0170587	0.02	0.014	0.01	0.00994987	0	0	0.3	0.0458258	0.31	0.0462493	0.46	0.0498397	0.45	0.0497494	0.4	0.0489898	0.35	0.047697	0.21	0.0407308
0.01	2.1	100	0.03	0.0170587	0.03	0.0170587	0.04	0.0195959	0.03	0.0170587	0.03	0.0170587	0.04	0.0195959	0.05	0.0217945	0.43	0.0495076	0.47	0.0499099	0.64	0.048	0.45	0.0497494	0.62	0.0485386	0.47	0.0499099	0.34	0.0473709
0.05	2.1	100	0.03	0.0170587	0	0	0.02	0.014	0.01	0.00994987	0.01	0.00994987	0	0	0.04	0.0195959	0.92	0.0271293	0.98	0.014	1	0	0.99	0.00994987	1	0	0.96	0.0195959	0.92	0.0271293
0.1	3.1	100	0	0	0	0	0.01	0.00994987	0.02	0.014	0	0	0.02	0.014	0.02	0.014	0.99	0.00994987	1	0	1	0	1	0	1	0	1	0	1	0
Conservative and liberal power results and standard errors for MDR run with three-way split (3WS)
for a subset of two-locus epistatic models with minor allele frequency of 0.5 by heritability (h2) and
odds ratio (OR), the proportion of data in each subset (training:testing:validation), and the number
of highest ranked models from the training subset that were preserved for evaluation in the testing
subset (x). No pruning procedure was applied.
