# Supplementary material for: A comparison of internal validation techniques for multifactor dimensionality reduction
Source: BMC Bioinformatics. 2010 Jul 22;11:394. doi: 10.1186/1471-2105-11-394 (PMC2920275; doi:10.1186/1471-2105-11-394)
Supplement: Additional file 6 — Supplemental Table S6. This file contains additional results for the comparison of 3WS x and data proportion parameters in two-locus models, including (a) p-values, (b) power estimates by x, (c) power estimates by data proportion, and (d) pair wise contrasts. [file 1471-2105-11-394-S6.XLS]

## Sheet: Supplemental Table 6A
Effect	P-value (conservative power)	P-value (liberal power)
x	0.5547	0.4333
Data Proportions	0.026	<0.0001
P-values for the number of highest ranked models from the training subset that were preserved for evaluation in the testing subset (x) and the proportions of data in each of the three-way split (3WS) in terms of conservative and liberal power from the repeated measures mixed effects analysis of the simulation results in Supplementary Table 5. P-values less than 0.05 are considered statistically s…

## Sheet: Supplemental Table 6B
	Conservative Power		Liberal Power
x	Estimate	SE	Estimate	SE
15	0.01543	0.004921	0.6031	0.1597
25	0.016	0.004921	0.622	0.1597
50	0.01343	0.004921	0.6114	0.1597
100	0.01314	0.004921	0.6071	0.1597
Estimates of conservative and liberal power and standard errors for each value of x.

## Sheet: Supplemental Table 6C
	Conservative Power		Liberal Power
Data Proportions	Estimate	SE	Estimate	SE
1904-01-01 01:01:01	0.0185	0.00513	0.6132	0.1598
1904-01-01 01:01:02	0.021	0.00513	0.54	0.1598
1904-01-01 01:02:01	0.014	0.00513	0.6365	0.1598
1904-01-01 02:01:01	0.012	0.00513	0.654	0.1598
1904-01-01 02:02:01	0.011	0.00513	0.681	0.1598
1904-01-01 02:01:02	0.0115	0.00513	0.5685	0.1598
1904-01-01 01:02:02	0.0135	0.00513	0.583	0.1598
Estimates of conservative and liberal power and standard errors for each data proportion.

## Sheet: Supplemental Table 6D
Training:Testing:Validation	F-value of Liberal Power Estimate vs. 2:2:1	P-value
1904-01-01 02:01:01	3.11	0.0907
1904-01-01 01:02:01	8.44	0.0078
1904-01-01 01:01:01	19.41	0.0002
1904-01-01 01:02:02	40.92	<0.0001
1904-01-01 02:01:02	53.92	<0.0001
1904-01-01 01:01:02	84.7	<0.0001
Pairwise contrasts and p-values of estimates of liberal power for each data proportion against the 2:2:1 proportion. P-values less than 0.0083 are considered statistically significant after a Bonferroni correction for multiple testing.
