# Supplementary material for: A comparison of internal validation techniques for multifactor dimensionality reduction
Source: BMC Bioinformatics. 2010 Jul 22;11:394. doi: 10.1186/1471-2105-11-394 (PMC2920275; doi:10.1186/1471-2105-11-394)
Supplement: Additional file 7 — Supplemental Table S7. This file contains conservative and liberal power for comparison of 3WS data proportion parameters in two- and three-locus models. [file 1471-2105-11-394-S7.XLS]

## Sheet: Sheet1
			Conservative Power						Liberal Power
Size	h2	OR	1904-01-01 02:02:01	SE	1904-01-01 02:01:01	SE	1904-01-01 01:02:01	SE	1904-01-01 02:02:01	SE	1904-01-01 02:01:01	SE	1904-01-01 01:02:01	SE
2	0.01	1.25	0.01	0.01	0.01	0.01	0	0	0.28	0.04	0.29	0.05	0.21	0.04
2	0.01	1.75	0	0	0.02	0.01	0.01	0.01	0.46	0.05	0.4	0.05	0.35	0.05
2	0.01	2.1	0.04	0.02	0.03	0.02	0.04	0.02	0.64	0.05	0.62	0.05	0.47	0.05
2	0.05	2.1	0.02	0.01	0.01	0.01	0	0	1	0	1	0	0.96	0.02
2	0.1	3.1	0.01	0.01	0	0	0.02	0.01	1	0	1	0	1	0
3	0.01	1.25	0	0	0	0	0	0	0.09	0.03	0.08	0.03	0.06	0.02
3	0.01	1.75	0	0	0.01	0.01	0	0	0.26	0.04	0.21	0.04	0.15	0.04
3	0.05	2.1	0	0	0	0	0	0	0.53	0.05	0.57	0.05	0.43	0.05
3	0.1	3.1	0	0	0	0	0	0	0.98	0.01	0.93	0.03	0.94	0.02
Conservative and liberal power results and standard errors for MDR run with three-way split (3WS) for a subset of two- and three-locus epistatic models with minor allele frequency of 0.5 by size, heritability (h2) and odds ratio (OR)
and the proportion of data in each subset (training:testing:validation). The number of highest ranked models from the training subset that were preserved for evaluation in the testing subset (x) was 25 and no pruning
procedure was applied.
