# Supplementary material for: A comparison of internal validation techniques for multifactor dimensionality reduction
Source: BMC Bioinformatics. 2010 Jul 22;11:394. doi: 10.1186/1471-2105-11-394 (PMC2920275; doi:10.1186/1471-2105-11-394)
Supplement: Additional file 8 — Supplemental Table S8. This file contains additional results for the comparison of 3WS data proportion parameters in two- and three-locus models, including (a) p-values, (b) power estimates by data proportion, and (c) pair wise contrasts. [file 1471-2105-11-394-S8.XLS]

## Sheet: Supplemental Table 8A
Effect	P-value (conservative power)	P-value (liberal power)
Size	0.0875	0.0627
OR	0.8569	0.0013
Data Proportions	0.5758	0.0022
P-values for the model size, odds ratio (OR), and proportions of data in each
of the three-way split (3WS) in terms of conservative and liberal power
from the repeated measures mixed effects analysis of the simulation results
in Supplementary Table 7. P-values less than 0.05 are considered statistically
significant.

## Sheet: Supplemental Table 8B
	Conservative Power		Liberal Power
Data Proportions	Estimate	SE	Estimate	SE
1904-01-01 01:02:01	0.02966	0.01544	0.1845	0.2995
1904-01-01 02:01:01	0.03299	0.01544	0.2212	0.2995
1904-01-01 02:02:01	0.2966	0.01544	0.2456	0.2995
Estimates of conservative and liberal power and standard errors for each data proportion considered.

## Sheet: Supplemental Table 8C
Training:Testing:Validation	F-value of Liberal Power Estimate vs. 2:2:1	P-value
1904-01-01 02:01:01	2.9	0.1079
1904-01-01 01:02:01	18.12	0.0006
Pairwise contrasts and p-values of estimates of liberal power for each data proportion
against the 2:2:1 proportion. P-values less than 0.025 are considered statistically
significant after a Bonferroni correction for multiple testing.
