# Supplementary material for: A comparison of internal validation techniques for multifactor dimensionality reduction
Source: BMC Bioinformatics. 2010 Jul 22;11:394. doi: 10.1186/1471-2105-11-394 (PMC2920275; doi:10.1186/1471-2105-11-394)
Supplement: Additional file 9 — Supplemental Table S9. This file contains conservative and liberal power results for comparison of pruning methods for 3WS in two- and three-locus models. [file 1471-2105-11-394-S9.XLS]

## Sheet: Supplmentary Table 9
			Conservative Power																						Liberal Power
									p-Value Threshold																						p-Value Threshold
Size	h2	OR	None	SE	AIC	SE	BIC	SE	0.1	SE	0.05	SE	0.01	SE	0.001	SE	0.0001	SE	1e-05	SE	1e-06	SE	1e-07	SE	None	SE	AIC	SE	BIC	SE	0.1	SE	0.05	SE	0.01	SE	0.001	SE	0.0001	SE	1e-05	SE	1e-06	SE	1e-07	SE
2	0.01	1.25	0	0	0.08	0.0271293	0.1	0.03	0	0	0.04	0.0195959	0.16	0.0366606	0.07	0.0255147	0.04	0.0195959	0	0	0	0	0	0	0.31	0.0462493	0.26	0.0438634	0.1	0.03	0.31	0.0462493	0.31	0.0462493	0.28	0.0448999	0.09	0.0286182	0.04	0.0195959	0	0	0	0	0	0
2	0.01	1.75	0	0	0.25	0.0433013	0.26	0.0438634	0.02	0.014	0.13	0.0336303	0.31	0.0462493	0.26	0.0438634	0.1	0.03	0.02	0.014	0.01	0.00994987	0	0	0.51	0.04999	0.44	0.0496387	0.26	0.0438634	0.51	0.04999	0.51	0.04999	0.48	0.04996	0.28	0.0448999	0.1	0.03	0.02	0.014	0.01	0.00994987	0	0
2	0.01	2.1	0.03	0.0170587	0.29	0.0453762	0.36	0.048	0.07	0.0255147	0.15	0.0357071	0.45	0.0497494	0.48	0.04996	0.33	0.0470213	0.17	0.0375633	0.09	0.0286182	0.06	0.0237487	0.67	0.0470213	0.55	0.0497494	0.36	0.048	0.67	0.0470213	0.67	0.0470213	0.66	0.0473709	0.52	0.04996	0.35	0.047697	0.17	0.0375633	0.09	0.0286182	0.06	0.0237487
2	0.05	2.1	0.02	0.014	0.4	0.0489898	0.98	0.014	0.02	0.014	0.03	0.0170587	0.23	0.0420833	0.47	0.0499099	0.47	0.0499099	0.24	0.0427083	0.06	0.0237487	0.03	0.0170587	1	0	0.94	0.0237487	0.98	0.014	0.91	0.0286182	0.84	0.0366606	0.66	0.0473709	0.61	0.048775	0.51	0.04999	0.26	0.0438634	0.06	0.0237487	0.03	0.0170587
2	0.1	3.1	0	0	0.53	0.0499099	0.99	0.00994987	0.12	0.0324962	0.35	0.047697	0.72	0.0448999	0.84	0.0366606	0.87	0.0336303	0.87	0.0336303	0.88	0.0324962	0.87	0.0336303	1	0	0.86	0.0346987	1	0	1	0	1	0	1	0	1	0	1	0	1	0	1	0	0.98	0.014
3	0.01	1.25	0	0	0.04	0.0195959	0	0	0	0	0	0	0	0	0	0	0	0	0	0	0	0	0	0	0.09	0.0286182	0.08	0.0271293	0	0	0.09	0.0286182	0.08	0.0271293	0.02	0.014	0	0	0	0	0	0	0	0	0	0
3	0.01	1.75	0	0	0.05	0.0217945	0	0	0	0	0	0	0.02	0.014	0.02	0.014	0	0	0	0	0	0	0	0	0.26	0.0438634	0.2	0.04	0	0	0.26	0.0438634	0.26	0.0438634	0.2	0.04	0.04	0.0195959	0	0	0	0	0	0	0	0
3	0.05	2.1	0	0	0.14	0.0346987	0.16	0.0366606	0	0	0.01	0.00994987	0.22	0.0414246	0.26	0.0438634	0.1	0.03	0.03	0.0170587	0	0	0	0	0.53	0.0499099	0.47	0.0499099	0.17	0.0375633	0.53	0.0499099	0.53	0.0499099	0.53	0.0499099	0.37	0.0482804	0.11	0.031289	0.03	0.0170587	0	0	0	0
3	0.1	3.1	0	0	0.42	0.0493559	0.97	0.0170587	0	0	0.06	0.0237487	0.3	0.0458258	0.68	0.0466476	0.7	0.0458258	0.5	0.05	0.25	0.0433013	0.06	0.0237487	0.98	0.014	0.97	0.0170587	0.97	0.0170587	0.98	0.014	0.98	0.014	0.98	0.014	0.98	0.014	0.94	0.0237487	0.68	0.0466476	0.37	0.0482804	0.1	0.03
Conservative and liberal power results and standard errors for MDR run with three-way split (3WS) for a subset of two- and three-locus epistatic models with minor allele frequency of 0.5 by size, heritability (h2) and odds ratio (OR)
and the selection criteria used for logistic regression based backward selection. The number of highest ranked models from the training subset that were preserved for evaluation in the testing subset (x) was 25 and the proportion of
data in each subset was 2:2:1 (training:testing:validation).
