# Supplementary material for: A comparison of internal validation techniques for multifactor dimensionality reduction
Source: BMC Bioinformatics. 2010 Jul 22;11:394. doi: 10.1186/1471-2105-11-394 (PMC2920275; doi:10.1186/1471-2105-11-394)
Supplement: Additional file 10 — Supplemental Table S10. This file contains additional results for the comparison of pruning methods for 3WS in two- and three-locus models, including (a) p-values, (b) power estimates by selection criteria, and (c) pair wise contrasts. [file 1471-2105-11-394-S10.XLS]

## Sheet: Supplemental Table 10A
Effect	P-value (conservative power)	P-value (liberal power)
Pruning Method	<0.0001	<0.0001
Size	0.012	<0.0001
OR	0.0002	0.0113
P-values for the model size, odds ratio (OR), and pruning method in terms
of conservative and liberal power from the repeated measures mixed
effects analysis of the simulation results in Supplementary Table 9.
P-values less than 0.05 are considered statistically significant.

## Sheet: Supplemental Table 10B
	Conservative Power		Liberal Power
Selection Criteria (Pruning Method)	Estimate	SE	Estimate	SE
CV-5 (no pruning)	0.4841	0.0575	0.5618	0.0519
3WS (no pruning)	0.0252	0. 0575	0.6229	0. 0519
AIC	0.2641	0. 0575	0.5585	0. 0519
BIC	0.4441	0. 0575	0.4551	0. 0519
p-value threshold = 0.1	0.0452	0. 0575	0.6129	0. 0519
p-value threshold = 0.05	0.1052	0. 0575	0.604	0. 0519
p-value threshold = 0.01	0.2874	0. 0575	0.5629	0. 0519
p-value threshold = 0.001	0.3618	0. 0575	0.4607	0. 0519
p-value threshold = 1e-4	0.3096	0. 0575	0.3674	0. 0519
p-value threshold = 1e-5	0.2229	0. 0575	0.2685	0. 0519
p-value threshold = 1e-6	0.1629	0. 0575	0.1985	0. 0519
p-value threshold = 1e-7	0.1329	0. 0575	0.1585	0. 0519
Estimates of average conservative and liberal power and standard errors for each pruning
method considered, at the average model size of 2.4 and the average OR of 2.1.

## Sheet: Supplemental Table 10C
	Conservative Power		Liberal Power
Selection Criteria (Pruning Method)	F-value of Power Estimate vs. CV-5	P-value	F-value of Power Estimate vs. 3WS	P-value
CV-5 (no pruning)	-	-	0.85	0.3591
3WS (no pruning)	34.22	<0.0001	-	-
AIC	7.87	0.0062	0.94	0.3337
BIC	0.26	0.6114	6.41	0.0132
p-value threshold = 0.1	31.3	<0.0001	0.02	0.8804
p-value threshold = 0.05	23.33	<0.0001	0.08	0.7764
p-value threshold = 0.01	6.29	0.014	0.82	0.3679
p-value threshold = 0.001	2.43	0.1228	5.99	0.0164
p-value threshold = 1e-4	4.95	0.0287	14.86	0.0002
p-value threshold = 1e-5	11.08	0.0013	28.59	<0.0001
p-value threshold = 1e-6	16.76	<0.0001	40.99	<0.0001
p-value threshold = 1e-7	20.03	<0.0001	49.08	<0.0001
Pairwise contrasts and p-values of estimates of conservative and liberal power for each pruning method considered.
For conservative power, contrasts were against CV-5 and for liberal power, contrasts were against 3WS without pruning.
P-values less than 0.0045 are considered statistically significant after a Bonferroni correction for multiple testing.
